# Supplementary material for: Characterization of the F-Box Gene Family and Its Expression under Osmotic Stress in Birch
Source: Plants (Basel). 2023 Nov 29;12(23):4018. doi: 10.3390/plants12234018 (PMC10707895; doi:10.3390/plants12234018)
Supplement: Supplementary file 1 [file plants-12-04018-s001.zip]

Archive with 6 entries (6 files):
- Figure S1.pdf
- Table S1.pdf
- Table S2.pdf
- Table S3 .pdf
- Table S4.pdf
- Table S5.pdf
